# Supplementary material for: Propionate catabolism by CD-associated adherent-invasive E. coli counteracts its anti-inflammatory effect
Source: Gut Microbes. 2021 Mar 26;13(1):1839318. doi: 10.1080/19490976.2020.1839318 (PMC8007151; doi:10.1080/19490976.2020.1839318)
Supplement: Supplemental Material [file KGMI_A_1839318_SM5289.zip]

Archive with 10 entries (9 files):
- Supplementary information/
- Supplementary information/Figure_S1.tiff
- Supplementary information/Figure_S2.tiff
- Supplementary information/Figure_S3.tiff
- Supplementary information/Figure_S4.tiff
- Supplementary information/Figure_S5.tiff
- Supplementary information/Supplementary captions.docx
- Supplementary information/Table_S1_Primers.pptx
- Supplementary information/Table_S2_DAI.pptx
- Supplementary information/Table_S3_Patients_characteristics.pptx
